# Supplementary material for: Combined Therapeutic Strategies Based on the Inhibition of Non-Oncogene Addiction to Improve Tumor Response in EGFR- and KRAS-Mutant Non-Small-Cell Lung Cancer
Source: Cancers (Basel). 2024 Nov 25;16(23):3941. doi: 10.3390/cancers16233941 (PMC11639923; doi:10.3390/cancers16233941)
Supplement: Supplementary file 1 [file cancers-16-03941-s001.zip]

Archive with 1 entries (1 files):
- cancers-3300854-supplementary.pdf
